# Supplementary material for: Severe COVID-19 with persistent respiratory failure—A retrospective cohort study in a tertiary centre in Malaysia
Source: PLoS One. 2022 Nov 17;17(11):e0276848. doi: 10.1371/journal.pone.0276848 (PMC9671325; doi:10.1371/journal.pone.0276848)
Supplement: S1 File — (XLSX) [file pone.0276848.s001.xlsx]

## Sheet: COVID OP version 1.5.spss
ID	Gender0-male;female-1	Race0-malay;1-chinese;2-indian;3-others	Age	Date of admission	Date of discharge	Date of onset/First positive test	First follow up date	Date of CXR/CT during outpt	Durationofstayinhospital	CRPuponadmission	FerritinUponadmission	ALCuponadmission	DM	HPT	CKD	CVD	Chroniclungdisease	TypeofCLD	ObesityBMIgt30	Cxpulmonaryembolism	Cxhospitalacquiredinfection	CxDiabeticemergency	CxGIbleed	Oxygenconcentratorondischarge	Highestrequirementofoxygen	typeofO2	HighO2requirementHFMO2nivintubation	Historyofinvasiveventilation	Historyofnoninvasiveventilation	DurationofacutetreatmentofsteroiddaysIncludingprednisolone	Extendeddexaacutetxgt10daysYes	Prednisoloneandtapering	Prednisolonestartingdosemgkg	DurationofmaintenancePrednisoloneandtaperingdays	Pulse3to5days	TypeofsteroidinacutetreatmentMethylpred	TypeofsteroidinacutetreatmentDexa	TreatmentofacutetreatmentPrednisolone	AdjuncttherapyTocilizumab	AdjuncttherapyFavipiravir	AdjuncttherapyBaricitinib	SpO2RA	@6MWTNadir	@6MWTDistanceM	Dayofillnesstofirstfollowup	DayoffirstFollowUpFromDischarge	Symptomatic1asymptomatic0	typeofsymptoms	WHOFCscore
1	0	0	65	2021-05-31	2021-07-02	2021-05-21	2021-07-13	na	33	25	1313	0.34	1	1	0	0	0	0	1	0	1	0	0	1	Intubated	1	1	1	1	7	0	1	0.85	60	1	1	1	0	1	0	0	-1	-1	-1	54	11	1	dyspnea	2
2	0	0	66	2021-06-03	2021-06-22	2021-06-01	2021-07-06	2021-08-17	20	163	1140	0.47	1	1	0	1	0	0	0	0	0	0	0	0	HFNC	3	1	0	1	4	0	1	1	60	1	1	1	0	1	1	0	94	-1	-1	36	14	0	999	2
3	0	0	72	2021-06-07	2021-06-26	2021-05-31	2021-07-06	2021-07-06	20	26	591	0.38	0	1	0	0	0	0	0	0	0	0	0	0	HFNC	3	1	0	1	17	1	0	999	-1	1	1	1	1	1	0	0	96	91	-1	37	10	1	cough	1
4	0	0	64	2021-05-20	2021-05-30	2021-05-14	2021-08-03	2021-07-09	11	40.9	1657	0.82	1	0	1	1	1	1	0	0	0	1	0	0	NP3L	6	0	0	0	10	0	1	0.85	60	0	0	1	0	1	0	0	98	98	216	98	65	0	999	2
5	0	0	61	2021-04-21	2021-04-28	2021-04-12	2021-06-08	2021-07-27	8	89.3	1806	1.13	1	1	0	0	0	0	1	0	0	0	0	0	HFNC	3	1	0	1	6	0	1	0.5	40	1	1	1	0	0	0	0	96	95	420	58	41	0	999	0
6	0	0	38	2021-06-14	2021-06-29	2021-06-05	2021-08-17	2021-08-17	16	16.9	3680	0.48	0	0	0	1	0	0	1	1	0	0	0	0	HFNC	3	1	0	1	14	1	0	999	-1	0	0	1	1	0	0	0	-1	-1	-1	74	49	0	999	0
7	0	0	59	2021-05-27	2021-06-23	2021-05-24	2021-07-06	2021-08-17	28	20	860	0.58	0	1	0	0	1	OSA	1	1	0	0	0	0	HFNC	3	1	0	1	17	1	1	0.67	42	1	1	1	0	1	1	0	-1	-1	-1	44	13	0	999	2
8	0	0	59	2021-04-18	2021-05-04	2021-04-12	2021-06-01	2021-06-01	17	32.8	247	1.7	1	1	0	1	0	0	0	0	0	0	0	1	HFNC	3	1	0	1	10	0	1	0.84	64	1	1	1	0	0	0	0	92	80	280	51	28	1	SOBOE	2
9	0	2	64	2021-05-20	2021-05-28	2021-05-11	2021-07-06	2021-08-11	9	41	422	0.3	1	0	0	0	0	0	0	0	0	0	0	0	NP5L	5	0	0	0	11	1	0	999	-1	0	0	1	0	1	1	0	98	94	480	57	39	0	999	0
10	0	0	62	2021-06-27	2021-07-26	2021-06-22	2021-08-17	na	30	80	174	0.9	1	1	1	0	0	0	0	0	1	0	0	0	HFNC	3	1	0	1	24	1	0	999	-1	0	0	1	0	0	0	1	98	98	-1	57	22	0	999	0
11	1	0	68	2021-05-14	2021-06-14	2021-05-11	2021-07-27	2021-06-29	32	1.31	2735	2.93	0	0	0	0	0	0	1	0	0	0	0	1	HFNC	3	1	0	1	9	0	1	0.75	60	1	1	1	0	1	0	0	-1	-1	-1	78	43	1	999	3
12	1	2	49	2021-06-25	2021-07-18	2021-06-23	2021-08-03	2021-09-03	24	9.9	865	0.55	1	1	1	0	0	0	0	0	0	0	0	0	HFNC	3	1	0	1	10	0	1	0.5	35	0	0	1	0	1	0	0	96	-1	-1	42	16	1	SOBOE	1
13	0	1	79	2021-06-24	2021-07-10	2021-06-22	2021-08-03	na	17	192	1952	1.29	0	0	0	0	0	0	0	0	0	0	0	0	HFNC	3	1	0	1	14	1	0	999	-1	0	0	1	0	1	0	0	95	-1	-1	43	24	0	999	1
14	1	0	66	2021-05-13	2021-05-28	2021-05-09	2021-06-15	2021-06-14	16	26	138	2.07	1	1	0	1	0	0	0	0	0	0	0	1	NP5L	5	0	0	0	14	1	0	999	-1	0	0	1	1	0	0	0	96	94	229	38	18	0	999	1
15	1	0	42	2021-06-05	2021-06-16	2021-06-04	2021-08-03	na	12	50	174	0.76	0	0	0	0	0	0	0	0	0	0	0	0	NP5L	5	0	0	0	10	0	0	999	-1	0	0	1	1	1	0	0	-1	-1	-1	61	48	0	999	1
16	0	0	59	2021-04-15	2021-05-30	2021-04-09	2021-06-15	2021-07-06	46	90.8	1743	1.12	1	1	0	0	0	0	0	1	0	0	0	0	HFNC	3	1	0	1	14	1	1	0.7	50	1	1	1	0	0	0	0	92	-1	-1	68	16	1	SOBOE	2
17	1	0	73	2021-01-18	2021-02-02	2021-01-13	2021-02-16	2021-05-12	16	10.3	812	1.1	1	1	0	0	0	0	0	0	0	0	0	0	NP3L	6	0	0	0	10	0	0	999	-1	0	0	1	0	0	0	0	-1	-1	-1	35	14	0	999	1
18	0	2	85	2021-05-08	2021-06-04	2021-05-06	2021-06-22	2021-07-28	28	16.5	1057	0.67	1	1	0	0	0	0	0	0	1	0	1	0	HFNC	3	1	0	1	11	1	0	999	-1	1	1	1	0	0	1	0	97	95	156	48	18	0	999	1
19	0	0	67	2021-06-24	2021-07-07	2021-06-21	2021-08-03	2021-09-07	14	26.9	1085	1.17	1	1	0	1	0	0	0	0	0	0	0	0	NP5L	5	0	0	0	10	0	1	0.5	21	0	0	1	0	0	0	0	97	-1	-1	44	27	0	999	1
20	0	0	89	2021-06-23	2021-07-06	2021-06-21	2021-07-27	2021-08-17	14	10.3	477	0.5	0	1	0	0	0	0	0	0	0	0	0	1	NP3L	6	0	0	0	10	0	1	0.5	14	0	0	1	0	0	0	1	96	-1	-1	37	21	999	999	1
21	0	0	49	2021-05-18	2021-06-08	2021-05-18	2021-06-29	2021-06-26	22	41	1426	0.42	0	1	1	0	0	0	0	0	0	0	0	0	FM6L	5	0	0	0	13	1	1	0.5	56	0	0	1	0	0	0	0	98	95	224	43	21	0	999	1
22	0	2	53	2021-04-06	2021-04-19	2021-04-05	2021-05-18	2021-05-04	14	5.6	33	1.56	0	0	0	0	1	BA	0	0	0	0	0	0	NP3L	6	0	0	0	7	0	0	999	-1	0	0	1	0	0	1	0	98	94	400	44	29	0	999	1
23	1	0	80	2021-06-15	2021-07-03	2021-06-03	2021-08-03	2021-07-30	19	87	3129	2	1	1	0	0	0	0	0	0	0	0	0	0	FM5L	5	0	0	0	9	0	1	0.7	40	0	0	1	0	0	0	0	-1	-1	-1	62	31	999	fatique	2
24	1	3	63	2021-06-11	2021-07-12	2021-06-07	2021-07-27	2021-08-17	32	38	333	1.41	0	0	0	0	0	0	1	0	0	0	1	0	FM10L	5	0	0	0	10	0	1	0.5	16	0	0	1	0	1	1	0	99	-1	-1	51	15	1	999	1
25	1	1	51	2021-06-30	2021-07-19	2021-06-26	2021-07-27	na	20	117	1216	0.44	0	0	0	0	0	0	0	0	0	0	0	0	HFM15L	4	1	0	0	16	1	0	999	-1	0	0	1	1	0	0	1	98	-1	-1	32	8	0	999	1
26	0	1	78	2021-05-26	2021-06-10	2021-05-22	2021-07-06	2021-07-22	16	157	2437	1.52	1	1	0	1	0	0	0	0	0	0	0	1	NP5L	5	0	0	0	13	1	0	999	-1	0	0	1	0	1	0	0	-1	-1	-1	46	26	0	999	0
27	0	1	58	2021-05-08	2021-06-01	2021-05-04	2021-07-13	2021-07-13	25	19	1559	0.74	1	1	0	0	0	0	0	1	1	0	0	0	HFNC	3	1	0	1	10	0	1	0.76	70	1	1	1	0	0	0	0	99	90	426	71	42	1	cough	1
28	0	1	59	2021-06-22	2021-07-23	2021-06-16	2021-08-23	na	32	62	1344	0.86	1	0	0	0	0	0	1	0	1	0	1	1	Intubated	1	1	1	1	12	1	0	999	-1	0	0	1	0	0	0	0	99	-1	-1	69	31	0	999	1
29	1	1	63	2021-02-11	2021-03-02	2021-02-08	2021-03-30	2021-03-30	20	86.7	744	1	0	1	0	0	0	0	0	0	0	0	0	0	Intubated	1	1	1	1	13	1	1	0.5	42	1	1	1	1	1	0	0	96	79	426	51	28	1	SOBOE	1
30	1	1	45	2021-06-17	2021-07-02	2021-06-15	2021-08-17	2021-07-13	16	75	226	1.39	0	0	0	0	0	0	0	0	0	0	0	0	FM10L	5	0	0	0	12	1	0	999	-1	0	0	1	0	0	0	0	-1	-1	-1	64	46	0	999	1
31	0	2	69	2021-01-01	2021-02-13	2020-12-28	2021-03-31	2021-03-31	44	70	602	1.56	1	1	1	1	0	0	0	0	0	0	0	1	HFNC	3	1	0	1	13	1	0	999	-1	0	0	1	0	0	0	0	90	-1	-1	94	46	1	SOBOE	1
32	1	0	82	2021-06-20	2021-07-15	2021-06-17	2021-07-09	2021-09-07	26	2.2	4	0.5	0	1	0	0	0	0	0	0	0	0	0	0	HFM15L	4	1	0	0	16	1	1	0.8	40	0	0	1	0	0	1	0	-1	-1	-1	82	-6	0	999	1
33	1	1	73	2021-06-05	2021-06-21	2021-05-30	2021-08-17	na	17	50	554	0.54	0	1	0	0	0	0	0	0	0	0	0	0	FM10L	5	0	0	0	15	1	1	1	45	0	0	1	0	0	1	0	94	-1	-1	80	57	0	999	1
34	0	1	66	2021-05-25	2021-06-05	2021-05-11	2021-07-27	2021-07-27	12	160	1315	1.21	0	1	0	0	0	0	0	0	0	0	0	0	NIV	2	1	0	1	7	0	1	1	30	0	0	1	0	0	0	0	98	-1	-1	78	52	0	999	999
35	0	1	63	2021-06-16	2021-06-25	2021-06-08	2021-07-06	na	10	86	3199	0.45	1	0	0	0	0	0	0	0	0	0	0	0	HFNC	3	1	0	1	12	1	0	999	-1	0	0	1	0	0	0	0	98	90	360	29	11	0	999	1
36	0	1	61	2021-05-10	2021-05-25	2021-05-10	2021-06-29	2021-06-22	16	148	2850	1.6	1	1	0	0	0	0	0	1	0	0	0	0	HFNC	3	1	0	1	10	0	1	0.65	50	1	1	1	0	0	0	0	98	92	364	51	35	0	999	0
37	0	1	50	2021-06-01	2021-06-14	2021-05-22	2021-07-27	2021-07-28	14	174	3595	0.65	0	0	0	0	0	0	1	0	0	0	0	0	Intubated	1	1	1	1	14	0	0	999	-1	1	1	0	0	1	0	0	97	96	514	80	43	1	SOBOE	1
38	0	1	60	2021-06-23	2021-07-16	2021-06-15	2021-07-27	2021-10-05	24	118	5059	0.58	0	0	0	0	0	0	0	0	0	0	0	1	HFNC	3	1	0	1	10	0	1	0.8	50	1	1	1	0	1	0	0	92	81	390	43	11	0	999	1
39	0	1	69	2021-05-10	2021-06-29	2021-05-04	2021-07-13	2021-08-24	51	224	1132	1.57	1	1	1	0	0	0	0	1	1	0	0	0	Intubated	1	1	1	1	3	0	1	0.83	35	1	1	1	0	0	0	0	-1	-1	-1	71	14	999	999	1
40	0	1	73	2021-01-17	2021-01-28	2021-01-08	2021-03-01	2021-02-09	12	100	943	1.15	1	1	0	0	0	0	0	0	0	0	0	0	NP4L	6	0	0	0	14	1	0	999	-1	0	0	1	0	1	1	0	97	91	535	53	44	0	999	1
41	0	1	51	2021-06-15	2021-06-22	2021-06-02	2021-07-06	na	8	190	934	0.33	1	1	0	0	0	0	0	0	0	1	0	0	Intubated	1	1	1	1	5	0	1	0.76	50	0	0	1	0	0	0	0	96	96	480	35	14	0	999	1
42	0	1	46	2021-06-23	2021-07-05	2021-06-17	2021-07-27	2021-09-07	13	13.8	654	0.84	0	0	0	0	0	0	1	0	0	0	0	0	FM7L	5	0	0	0	8	0	1	0.5	35	0	0	1	0	0	0	1	-1	-1	-1	41	22	1	SOBOE	1
43	1	2	70	2021-06-22	2021-07-01	2021-06-15	2021-07-13	2021-07-17	10	67	364	1.68	0	0	0	0	0	0	1	0	0	0	0	0	NP5L	5	0	0	0	8	0	0	999	-1	0	0	1	0	0	0	1	95	94	-1	29	12	0	999	2
44	1	0	55	2021-06-29	2021-07-11	2021-06-19	2021-07-27	na	13	69	493	0.5	1	1	0	0	0	0	0	0	0	0	0	0	NP4L	6	0	0	0	7	0	0	999	-1	0	0	1	0	0	0	0	98	-1	-1	39	16	1	SOBOE	1
45	1	0	58	2021-05-26	2021-06-10	2021-05-20	2021-06-22	2021-08-03	16	46	545	0.98	0	1	0	0	0	0	1	0	0	0	0	0	HFNC	3	1	0	1	9	0	1	0.67	50	1	1	1	0	0	0	0	94	89	210	34	12	1	SOBOE	2
46	1	0	70	2021-06-25	2021-07-14	2021-06-23	2021-08-03	2021-08-23	20	4.92	123	0.65	0	1	0	0	0	0	0	0	0	0	0	0	NP5L	5	0	0	0	10	0	1	1	50	0	0	1	0	0	0	0	97	-1	-1	42	20	0	999	1
47	1	0	59	2021-01-23	2021-02-14	2021-01-16	2021-03-03	2021-03-03	23	10.51	435	0.74	1	0	0	0	0	0	0	0	1	0	0	0	HFNC	3	1	0	1	17	1	1	0.45	42	1	1	1	0	0	0	0	96	81	280	47	17	0	999	0
48	0	1	60	2021-06-17	2021-07-29	2021-06-12	2021-08-18	na	43	129	3157	0.16	1	1	0	0	0	0	0	0	1	0	0	0	Intubated	1	1	1	1	13	1	1	0.67	50	1	1	1	1	0	1	0	-1	-1	-1	68	20	0	999	2
49	0	1	68	2021-06-19	2021-07-03	2021-06-14	2021-07-13	2021-07-13	15	44	1404	0.31	0	0	0	1	0	0	0	1	0	0	0	0	FM8L	5	0	0	0	14	1	0	999	-1	0	0	1	0	1	0	0	-1	-1	-1	30	10	1	SOBOE	1
50	0	1	78	2021-03-20	2021-04-06	2021-03-18	2021-05-04	na	18	106	406	0.36	1	0	0	0	0	0	1	0	0	0	0	0	HFNC	3	1	0	1	12	1	1	0.45	40	1	0	1	0	1	1	0	-1	-1	-1	48	28	0	999	1
51	0	2	69	2021-05-18	2021-05-31	2021-05-14	2021-07-13	2021-07-27	14	71.6	2788	1.27	0	1	0	1	0	0	0	1	0	0	0	0	NP5L	5	0	0	0	9	0	1	0.79	55	0	0	1	0	1	1	0	-1	-1	-1	61	43	999	999	1
52	0	0	71	2021-07-01	2021-07-16	2021-06-28	2021-07-27	2021-08-24	16	86	422	1.04	0	0	0	0	0	0	0	0	0	0	0	0	FM8L	5	0	0	0	12	1	0	999	-1	0	0	1	1	0	1	0	97	-1	-1	30	11	1	SOBOE	2
53	0	0	64	2021-01-12	2021-01-24	2021-01-08	2021-01-27	na	13	16	227	1.63	1	1	0	0	0	0	0	0	0	0	0	0	NP4L	6	0	0	0	8	0	0	999	-1	1	1	1	0	1	0	0	97	93	436	20	3	1	SOBOE	1
54	0	3	71	2021-01-06	2021-01-19	2021-01-02	2021-02-02	2021-04-21	14	115	2236	1.19	0	0	0	0	0	0	0	0	0	0	0	0	NP5L	5	0	0	0	3	0	0	999	-1	0	0	1	0	1	0	0	98	97	420	110	14	0	999	1
55	0	0	68	2021-05-14	2021-06-30	2021-05-08	2021-08-17	2021-08-17	48	212	774	1.19	1	1	0	0	1	BA	0	0	0	0	0	1	HFNC	3	1	0	1	15	1	1	0.8	50	1	1	1	0	1	0	0	-1	-1	-1	102	48	999	999	1
56	0	0	60	2021-06-07	2021-06-15	2021-05-31	2021-08-03	na	9	113	1429	0.77	0	0	0	0	0	0	1	0	0	0	0	0	FM5L	5	0	0	0	4	0	1	0.36	30	0	0	1	1	0	0	0	97	96	382	65	49	0	999	1
57	0	1	61	2021-06-17	2021-07-04	2021-06-14	2021-07-27	2021-09-14	18	62	1452	1.15	0	0	0	0	0	0	0	0	0	0	0	0	FM10L	5	0	0	0	13	1	1	0.5	21	1	1	1	0	0	1	1	-1	-1	-1	44	23	1	999	1
58	0	1	79	2021-06-19	2021-07-03	2021-06-13	2021-09-21	2021-07-27	15	67	241	0.76	1	1	0	1	0	0	0	1	0	0	0	0	HFM12L	4	1	0	0	14	1	0	999	-1	0	0	1	0	1	0	0	-1	-1	-1	101	80	999	999	2
59	0	0	61	2021-01-20	2021-02-03	2021-01-14	2021-03-23	2021-03-23	15	138	2002	0.56	1	0	0	0	0	0	0	0	1	1	0	0	HFNC	3	1	0	1	18	1	0	999	-1	1	1	1	0	1	0	0	-1	-1	-1	999	999	999	999	999
60	1	0	55	2021-06-03	2021-06-19	2021-05-25	2021-07-06	2021-08-03	17	96	1180	1.76	0	0	0	0	0	0	1	0	0	0	0	0	NP5L	5	0	0	0	9	0	1	0.5	20	0	0	1	0	1	0	0	99	93	289	43	17	1	SOBOE	1
61	0	0	68	2021-05-06	2021-07-12	2021-05-03	2021-07-27	na	68	166	4113	2	0	0	0	0	0	0	0	0	1	0	0	1	Intubated	1	1	1	1	11	1	1	0.75	35	1	1	1	0	1	1	0	-1	-1	-1	86	15	999	999	1
62	0	0	63	2021-06-22	2021-07-23	2021-06-16	2021-08-03	2021-09-03	32	133	1863	0.41	0	1	0	0	0	0	0	0	0	0	0	1	HFNC	3	1	0	1	11	1	1	0.88	60	1	0	1	0	0	0	0	96	91	-1	49	11	0	999	2
63	0	0	79	2021-01-11	2021-01-30	2021-01-06	2021-03-10	2021-03-10	20	79	560	0.44	0	1	0	0	0	0	1	1	0	0	0	0	HFNC	3	1	0	1	14	1	1	1	84	0	0	1	0	1	0	0	97	90	515	64	39	1	999	1
64	0	0	74	2021-04-18	2021-05-11	2021-04-11	2021-06-15	na	24	72.3	830	1.05	1	1	0	0	0	0	0	0	0	0	0	0	HFNC	3	1	0	1	7	0	1	0.68	50	1	1	1	0	1	0	0	95	93	330	66	35	0	999	1
65	0	0	53	2021-06-13	2021-06-29	2021-06-05	2021-07-13	2021-07-13	17	109	3090	0.5	0	0	0	0	0	0	0	0	0	0	0	0	HFNC	3	1	0	1	4	0	1	0.86	42	1	1	1	0	0	0	0	93	87	166	39	14	1	Cough, SOBOE	2
66	0	0	71	2021-06-13	2021-06-27	2021-06-07	2021-07-13	na	15	93	1113	1.38	0	1	0	1	0	0	0	0	1	0	0	0	NP4L	6	0	0	0	10	0	0	999	-1	0	0	1	0	0	0	0	98	-1	-1	37	16	0	999	1
67	0	0	75	2021-05-09	2021-05-19	2021-05-02	2021-06-01	2021-06-29	11	106	425	0.77	0	0	0	0	0	0	0	0	0	0	0	0	NP3L	6	0	0	0	10	0	0	999	-1	0	0	1	0	0	0	0	97	-1	-1	31	13	0	999	1
68	0	2	49	2021-02-13	2021-02-26	2021-02-03	2021-03-24	2021-03-24	14	106	557	0.83	1	0	0	0	0	0	1	0	0	1	0	0	HFNC	3	1	0	1	5	0	1	0.3	42	1	1	1	0	0	0	0	98	94	420	50	26	1	SOBOE	1
69	1	2	66	2021-01-26	2021-02-09	2021-01-23	2021-02-23	na	15	418	337	0.58	0	0	0	0	0	0	0	1	0	0	0	0	HFNC	3	1	0	1	14	1	0	999	-1	1	1	1	0	0	1	0	-1	-1	-1	32	14	0	999	1
70	0	3	61	2021-06-09	2021-06-29	2021-05-31	2021-07-13	2021-08-17	21	95	1595	0.88	1	0	0	0	0	0	0	1	0	1	0	0	HFNC	3	1	0	1	10	0	1	0.69	40	1	1	1	1	0	0	0	-1	-1	-1	44	14	1	SOBOE	1
71	0	0	68	2021-05-06	2021-05-20	2021-04-28	2021-06-29	2021-09-07	15	28	1110	0.62	1	1	0	0	0	0	1	0	0	0	0	0	FM6L	5	0	0	0	11	1	0	999	-1	0	0	1	0	0	0	0	95	92	300	133	40	1	SOBOE	1
72	0	0	65	2021-06-29	2021-07-14	2021-06-25	2021-08-03	2021-07-30	16	60	613	1.02	0	0	0	0	0	0	0	0	0	0	0	0	HFNC	3	1	0	1	10	0	0	999	-1	0	0	1	0	1	1	0	95	94	460	40	20	0	999	1
73	0	1	68	2021-06-20	2021-07-14	2021-06-18	2021-07-27	2021-08-24	25	86	283	0.58	0	0	0	0	0	0	0	1	1	0	0	1	TM15L	4	1	0	0	15	1	1	0.6	20	0	0	1	1	0	1	0	-1	-1	-1	40	13	1	SOBOE	2
74	1	1	61	2021-05-26	2021-06-04	2021-05-19	2021-06-29	2021-07-27	10	30	661	0.94	0	0	0	0	0	0	0	0	0	0	0	0	NP3L	6	0	0	0	7	0	1	1	55	0	0	1	0	0	0	0	99	96	308	42	25	0	999	1
75	1	2	82	2021-05-04	2021-05-29	2021-05-03	2021-06-23	2021-06-23	26	51	146	1.35	1	1	0	0	1	BA	0	0	0	0	0	1	VM40%	5	0	0	0	9	0	1	0.8	50	0	0	1	0	1	1	0	95	-1	-1	52	25	1	dyspnea	2
76	1	0	66	2021-05-08	2021-05-21	2021-05-04	2021-06-15	na	14	50	414	1.11	1	1	0	0	0	0	0	1	0	0	0	0	HFNC	3	1	0	1	20	1	1	0.5	42	1	1	1	0	1	1	0	95	79	180	43	25	0	999	2
77	0	1	53	2021-04-28	2021-05-07	2021-04-19	2021-06-08	2021-08-03	10	87	1138	0.89	1	1	0	0	0	0	1	0	0	0	0	0	HFNC	3	1	0	1	10	0	0	999	-1	1	1	1	0	0	0	0	97	93	472	51	32	0	999	0
78	1	1	67	2021-05-23	2021-06-11	2021-05-14	2021-07-06	2021-08-03	20	119	1366	0.63	1	1	0	0	0	0	0	0	0	0	0	1	HFNC	3	1	0	1	5	0	1	1	50	1	1	1	0	1	0	0	-1	-1	-1	54	25	1	SOBOE	2
79	0	1	82	2021-05-11	2021-06-28	2021-05-08	2021-07-28	2021-06-14	49	218	1741	1.83	1	0	0	1	0	0	0	1	0	0	0	0	Intubated	1	1	1	1	14	1	1	1	50	1	1	1	0	1	0	0	-1	-1	-1	82	30	0	999	2
80	1	1	38	2021-04-21	2021-04-30	2021-04-14	2021-05-18	2021-05-17	10	68	194	0.72	1	0	0	0	0	0	0	0	0	0	0	0	NP	6	0	0	0	5	0	0	999	-1	0	0	1	0	0	0	0	97	95	375	35	18	0	999	1
81	0	1	79	2021-03-05	2021-03-25	2021-02-25	2021-04-20	2021-04-20	21	183	62	0.76	0	0	0	0	0	0	0	1	0	0	0	0	Intubated	1	1	1	1	5	0	1	1.09	71	1	1	1	0	0	0	0	98	93	340	55	26	0	999	1
82	1	1	72	2021-05-05	2021-05-22	2021-04-30	2021-06-29	2021-08-17	18	38.9	474	1.1	1	1	0	1	0	0	0	0	0	0	0	0	HFNC	3	1	0	1	13	1	1	0.42	35	0	0	1	0	1	0	0	97	91	360	61	38	0	999	1
83	0	1	63	2021-05-30	2021-06-06	2021-05-22	2021-06-29	2021-06-28	8	195	1702	0.56	1	1	0	0	0	0	0	0	0	0	0	0	FM5L	5	0	0	0	6	0	1	0.5	40	0	0	1	0	0	0	0	96	94	310	39	23	0	999	0
84	0	1	54	2021-05-25	2021-06-08	2021-05-19	2021-06-29	2021-07-27	15	111	2922	0.64	0	1	0	0	0	0	1	1	0	0	0	0	HFNC	3	1	0	1	7	0	1	0.5	36	1	1	1	0	1	0	0	97	92	450	42	21	0	999	1
85	0	1	74	2021-02-24	2021-03-10	2021-02-19	2021-04-06	2021-05-05	15	96	390	0.94	1	1	0	0	0	0	0	1	0	0	0	0	Intubated	1	1	1	1	10	0	1	0.6	40	1	1	1	0	0	0	0	98	96	385	47	27	999	999	1
86	1	1	82	2021-05-09	2021-05-24	2021-05-05	2021-07-07	2021-07-07	16	76	695	1.83	0	1	0	0	0	0	0	1	0	0	0	0	FM10L	5	0	0	0	10	0	1	0.75	42	0	0	1	0	0	0	0	96	95	330	64	44	0	999	1
87	0	1	67	2021-05-21	2021-06-01	2021-05-11	2021-06-22	2021-07-19	12	45	558	1.33	1	1	0	1	1	BA	0	0	0	0	0	0	NP3L	6	0	0	0	6	0	1	0.59	40	0	0	1	0	0	1	0	97	93	508	43	21	1	SOBOE	0
88	0	1	56	2021-04-27	2021-05-06	2021-04-21	2021-06-15	2021-06-15	10	163	2386	0.81	0	1	0	1	0	0	1	0	0	0	0	0	HFNC	3	1	0	1	5	0	1	0.37	64	1	0	1	0	1	1	0	98	95	357	56	40	0	999	1
89	1	0	65	2021-06-07	2021-06-24	2021-06-05	2021-07-06	2021-08-17	18	58	316	2	1	1	0	0	0	0	0	0	0	0	0	0	FM10L	5	0	0	0	8	0	1	0.78	30	0	0	1	0	1	1	0	98	92	-1	32	12	1	SOBOE	2
90	0	0	40	2021-06-10	2021-06-25	2021-06-05	2021-07-06	na	16	39	721	1.46	0	0	0	0	0	0	1	0	0	0	0	0	NP3L	6	0	0	0	3	0	0	999	-1	0	0	1	0	1	0	0	-1	-1	-1	32	11	1	cough	1
91	0	0	67	2021-05-20	2021-06-18	2021-05-16	2021-07-04	2021-07-07	30	22.8	1414	1.05	0	0	0	0	0	0	0	0	1	0	0	1	FM10L	5	0	0	0	7	0	1	0.8	30	0	0	1	0	1	1	0	-1	-1	-1	50	16	999	999	3
92	1	0	59	2021-05-19	2021-06-23	2021-05-13	2021-07-06	2021-08-03	36	304	1251	1.01	0	0	0	0	0	0	0	0	1	0	0	1	Intubated	1	1	1	1	6	0	1	0.85	30	1	1	1	0	1	0	0	-1	-1	-1	55	13	0	999	1
93	0	2	60	2021-05-22	2021-06-01	2021-05-12	2021-06-15	2021-07-13	11	121	352	0.88	1	1	0	1	0	0	1	0	0	0	0	0	HFNC	3	1	0	1	3	0	1	0.63	50	1	1	1	0	0	0	0	99	-1	-1	35	14	1	SOBOE, chest pain	1
94	0	0	72	2021-01-23	2021-01-30	2021-01-17	2021-02-16	2021-04-28	8	115.5	736	1.28	1	0	0	1	0	0	0	0	0	1	0	0	HFNC	3	1	0	1	3	0	0	999	-1	0	0	1	0	0	0	0	98	93	362	102	17	0	999	1
95	0	0	53	2021-03-01	2021-03-09	2021-02-26	2021-04-14	2021-06-01	9	8.1	222	1.37	0	1	0	0	1	BA	1	1	0	0	0	0	HFNC	3	1	0	1	14	1	1	0.6	60	1	1	1	0	0	1	0	96	92	390	48	36	1	SOBOE	1
96	1	2	69	2021-04-21	2021-05-13	2021-04-18	2021-07-13	2021-07-13	23	92	583	1.52	0	1	0	0	0	0	1	0	0	0	0	0	HFNC	3	1	0	1	12	1	1	67	50	1	1	1	0	1	1	0	95	90	-1	87	61	1	SOBOE	1
97	1	0	33	2021-05-18	2021-05-28	2021-05-13	2021-06-15	na	11	66	1045	1.54	0	0	0	0	0	0	0	0	0	0	0	0	VM50%-15L	5	0	0	0	7	0	1	0.5	44	1	1	1	0	0	0	0	99	98	427	34	18	0	999	1
98	1	0	69	2021-06-26	2021-07-13	2021-06-21	2021-09-09	na	18	34	697	1.08	0	1	0	1	0	0	0	0	0	0	0	0	HFM15L	4	1	0	0	10	0	1	0.74	37	0	0	1	0	1	0	0	-1	-1	-1	81	58	1	SOBOE	1
99	0	0	36	2021-03-08	2021-03-26	2021-03-07	2021-04-06	2021-05-18	19	15	228	0.84	0	0	0	0	0	0	1	0	1	0	0	0	HFNC	3	1	0	1	10	0	1	0.8	80	1	1	1	0	1	1	0	98	98	173	31	11	0	999	2
100	0	0	50	2021-01-13	2021-01-24	2021-01-07	2021-05-04	na	12	170	650	1.04	0	1	0	0	1	BA	1	0	0	0	0	0	Intubated	1	1	1	1	11	1	0	999	-1	1	1	1	0	1	0	0	-1	-1	-1	118	100	0	999	1
101	0	0	62	2021-05-24	2021-06-04	2021-05-18	2021-06-22	2021-07-13	12	134	1477	1.22	0	0	0	0	0	0	0	0	0	0	0	0	NP3L	6	0	0	0	4	0	1	0.5	49	0	0	1	0	0	0	0	96	96	370	36	18	1	SOBOE	1
102	0	0	63	2021-03-05	2021-03-17	2021-02-25	2021-04-13	2021-04-13	13	76.8	595	1.34	1	0	0	0	0	0	0	0	0	0	0	0	Intubated	1	1	1	1	6	0	1	0.82	84	1	0	1	0	0	0	0	99	98	220	48	27	999	999	0
103	0	0	32	2021-06-29	2021-07-13	2021-06-21	2021-08-03	na	15	39	921	0.84	1	0	0	0	0	0	0	0	0	0	0	0	FM5L	5	0	0	0	10	0	0	999	-1	0	0	1	0	0	0	0	99	93	458	44	21	0	999	1
104	0	0	34	2021-05-18	2021-05-28	2021-05-11	2021-06-18	na	11	27	1588	1.3	0	0	0	0	0	0	1	0	0	0	0	0	FM10L	5	0	0	0	12	1	0	999	-1	0	0	1	1	0	0	0	96	96	301	39	21	0	999	0
105	0	0	40	2021-05-27	2021-06-09	2021-05-22	2021-07-27	2021-07-27	14	120	2594	0.69	0	0	0	0	0	0	0	0	0	0	0	0	FM10L	5	0	0	0	5	0	1	0.58	50	0	0	1	0	1	0	0	100	-1	-1	67	48	0	999	0
106	0	0	31	2021-06-25	2021-07-09	2021-06-20	2021-07-27	2021-08-24	15	64	2234	0.75	0	0	0	0	0	0	0	0	0	0	0	0	NP5L	5	0	0	0	10	0	0	999	-1	0	0	1	0	1	0	0	95	95	360	38	18	1	SOBOE	1
107	0	0	62	2021-06-12	2021-06-22	2021-06-04	2021-07-06	na	11	189	3091	0.61	0	1	0	0	0	0	0	0	0	0	0	0	HFNC	3	1	0	1	6	0	1	0.75	42	1	1	1	0	1	1	0	97	92	410	33	14	0	999	1
108	0	0	67	2021-06-05	2021-06-23	2021-05-30	2021-07-05	2021-08-04	19	121	1027	1.11	1	0	0	0	0	na	0	0	0	0	0	1	FM5L	5	0	0	0	9	0	1	0.69	35	0	0	1	0	0	0	0	-1	-1	-1	37	12	1	dyspnea	3
109	0	0	46	2021-06-06	2021-07-21	2021-05-24	2021-09-07	2021-09-07	46	65	2391	1.38	0	0	0	0	0	0	0	0	1	0	0	0	Intubated	1	1	1	1	18	1	1	0.75	25	1	1	1	1	1	0	1	-1	-1	-1	107	48	1	SOBOE	2
110	0	0	59	2021-05-23	2021-06-07	2021-05-16	2021-06-22	na	16	93	2503	0.82	0	0	0	0	0	0	0	0	0	0	0	0	FM8L	5	0	0	0	10	0	1	0.5	35	0	0	1	0	1	0	0	98	94	269	38	15	1	SOBOE	1
111	0	0	39	2021-05-19	2021-05-31	2021-05-14	2021-06-22	na	13	49	1907	1.47	0	0	0	0	0	0	1	0	0	0	0	0	HFNC	3	1	0	1	19	1	0	999	-1	1	0	1	1	1	0	0	98	96	364	40	22	0	999	1
112	0	0	29	2021-06-18	2021-07-06	2021-06-13	2021-07-27	na	19	33	2053	1.55	1	0	0	0	0	0	1	0	0	0	0	0	HFNC	3	1	0	1	13	1	1	0.5	35	0	0	1	0	1	0	0	99	-1	-1	45	21	1	cough	0
113	1	2	73	2021-06-21	2021-07-05	2021-06-18	2021-07-27	2021-08-17	15	32	289	1.68	1	1	0	0	0	0	0	0	0	0	0	0	FM10L	5	0	0	0	7	0	1	0.5	35	0	0	1	0	0	1	1	98	-1	-1	40	22	999	999	1
114	0	2	69	2021-06-04	2021-06-19	2021-05-31	2021-07-06	na	16	7.71	463	1.55	1	1	0	0	0	0	0	0	0	0	0	0	HFM15L	4	1	0	0	20	1	0	999	-1	0	0	1	1	1	1	0	-1	-1	-1	37	17	999	999	0
115	1	0	58	2021-03-20	2021-04-09	2021-03-09	2021-04-20	2021-04-20	21	126	825	2.21	0	1	0	0	0	0	1	1	1	0	0	0	Intubated	1	1	1	1	10	0	1	0.47	40	1	1	1	0	0	0	0	99	97	230	43	11	1	SOBOE	2
116	1	0	71	2021-05-13	2021-05-29	2021-05-10	2021-06-15	na	17	6.3	149	0.68	1	1	0	0	0	0	1	0	0	0	0	0	HFM15L	4	1	0	0	13	1	0	999	-1	0	0	1	0	1	1	0	97	-1	-1	37	17	0	999	1
117	0	2	55	2021-06-02	2021-07-08	2021-05-26	2021-07-27	2021-07-27	37	23	684	0.55	1	1	0	1	0	0	1	1	1	0	0	0	Intubated	1	1	1	1	5	0	1	0.6	60	1	1	0	0	0	0	0	-1	-1	-1	63	19	0	999	2
118	1	0	37	2021-06-15	2021-07-01	2021-06-11	2021-07-13	2021-08-17	17	18	220	2	0	0	0	0	0	0	1	0	0	0	0	0	FM9L	5	0	0	0	7	0	1	0.43	45	0	0	1	0	0	0	1	98	95	360	33	12	0	999	1
119	0	0	65	2021-05-06	2021-05-20	2021-05-03	2021-06-30	2021-06-30	15	55	1250	1.52	1	0	0	0	0	0	0	1	0	0	0	0	FM5L	5	0	0	0	3	0	1	1	84	0	0	1	0	1	0	0	-1	-1	-1	59	41	999	999	999
120	0	1	78	2021-06-21	2021-06-30	2021-06-11	2021-08-24	2021-08-24	10	114	1996	1.63	1	1	0	0	0	0	0	0	0	0	0	0	HFNC	3	1	0	1	7	0	0	999	-1	1	0	1	1	0	0	1	92	-1	-1	75	55	999	999	1
121	0	1	53	2021-05-09	2021-06-06	2021-05-06	2021-06-22	na	29	126	655	0.39	0	1	0	0	0	0	0	1	0	0	0	1	HFNC	3	1	0	1	20	1	1	0.44	35	1	1	1	0	1	0	0	94	91	369	48	16	1	SOBOE	1
122	1	1	72	2021-06-15	2021-07-04	2021-06-15	2021-09-14	2021-09-14	20	86	1223	1.03	0	1	0	0	0	0	0	0	0	0	0	0	HFNC	3	1	0	1	15	1	1	1	30	0	0	1	0	1	1	1	-1	-1	-1	92	72	1	SOBOE	1
123	1	0	44	2021-05-22	2021-06-22	2021-05-12	2021-06-15	2021-09-07	32	226	231	0.74	1	0	0	0	0	0	1	1	0	0	0	0	Intubated	1	1	1	1	5	0	1	0.5	42	1	1	0	0	1	0	0	95	-1	-1	35	-7	0	999	1
124	1	0	59	2021-05-08	2021-06-25	2021-05-05	2021-07-06	na	49	353	3447	2.11	1	1	0	0	0	0	0	0	1	0	0	1	Intubated	1	1	1	1	10	0	1	0.8	35	1	1	0	0	0	0	0	-1	-1	-1	63	11	1	dyspnea	2
125	0	0	78	2021-05-30	2021-06-23	2021-05-24	2021-07-05	2021-08-03	25	120	920	0.42	1	1	0	0	0	0	0	0	0	0	0	1	FM10L	5	0	0	0	15	1	1	0.71	41	0	0	1	0	1	1	0	95	75	240	72	12	0	999	1
126	1	0	56	2021-02-10	2021-02-26	2021-02-01	2021-03-17	2021-03-30	17	23	66	0.81	0	1	0	0	0	0	1	0	0	0	0	0	FM5L	5	0	0	0	15	1	0	999	-1	0	0	1	0	0	0	0	97	95	352	45	19	0	999	1
127	1	0	58	2021-06-12	2021-06-30	2021-06-04	2021-07-13	2021-08-17	19	42	988	0.58	1	1	1	0	0	0	1	0	0	0	0	0	HFNC	3	1	0	1	10	0	1	0.65	30	1	1	1	0	0	0	1	-1	-1	-1	40	13	0	999	1
128	1	0	35	2021-06-26	2021-07-28	2021-06-23	2021-08-17	na	33	51	886	1	1	0	0	0	1	BA	1	0	0	0	0	1	HFNC	3	1	0	1	12	1	1	0.65	18	1	1	1	0	1	0	0	-1	-1	-1	56	20	1	SOBOE	1
129	1	0	61	2021-05-03	2021-05-15	2021-04-24	2021-06-15	2021-07-06	13	49	3159	0.8	1	1	0	0	0	0	0	0	0	0	0	0	FM5L	5	0	0	0	8	0	1	0.63	56	0	0	1	0	1	0	0	97	96	300	53	31	0	999	1
130	0	0	62	2021-04-29	2021-06-14	2021-04-25	2021-07-27	2021-08-24	47	295	527	0.51	1	1	0	0	0	0	1	0	1	0	1	0	Intubated	1	1	1	1	13	1	1	0.75	20	1	1	1	0	1	0	0	97	93	236	94	43	1	999	1
131	0	0	70	2021-05-10	2021-05-19	2021-04-30	2021-07-09	2021-07-09	10	66	2395	1.57	0	1	0	0	0	0	0	0	0	0	0	0	HFNC	3	1	0	1	8	0	1	0.5	49	0	0	1	0	0	0	0	99	-1	-1	71	51	999	999	1
132	0	1	68	2021-05-12	2021-05-27	2021-05-09	2021-06-08	2021-09-07	16	29	1612	0.68	1	1	0	0	1	BA	0	0	0	0	0	0	HFM15L	4	1	0	0	18	1	0	999	-1	1	0	1	0	0	1	0	93	76	396	31	12	0	999	1
133	0	0	57	2021-03-31	2021-04-22	2021-03-29	2021-05-11	2021-06-01	23	0.84	47	2.57	1	0	0	0	0	0	0	0	0	0	0	0	HFNC	3	1	0	1	13	1	1	0.7	70	1	1	1	1	0	1	0	99	97	432	86	19	0	999	0
134	0	2	55	2021-06-16	2021-07-12	2021-06-14	2021-08-03	2021-08-03	27	18.2	543	1.05	1	1	0	1	0	0	1	0	0	0	0	0	HFNC	3	1	0	1	11	1	1	0.63	35	1	1	1	0	0	1	1	94	-1	-1	51	22	0	999	1
135	1	1	69	2021-02-02	2021-02-17	2021-01-27	2021-03-03	2021-03-17	16	100	655	1.02	0	1	0	0	0	0	0	0	0	0	0	0	HFNC	3	1	0	1	14	1	1	0.5	42	1	1	1	0	1	0	0	98	72	298	36	14	0	999	1
136	0	2	63	2021-01-14	2021-02-19	2021-01-13	2021-04-13	2021-04-13	37	26.12	168	0.63	1	1	0	0	0	0	1	0	0	0	0	0	HFNC	3	1	0	1	20	1	0	999	-1	1	1	1	0	1	0	0	98	95	300	91	53	999	999	1
137	1	0	74	2021-01-28	2021-02-26	2021-01-28	2021-03-23	2021-03-23	30	9.15	84	2.11	1	1	0	0	0	0	1	0	0	0	0	0	FM5L	5	0	0	0	19	1	1	0.3	30	0	0	1	0	1	1	0	96	88	140	55	25	0	999	2
138	0	2	62	2021-02-22	2021-03-05	2021-02-18	2021-06-09	2021-04-30	12	14.9	508	0.41	1	0	0	1	0	0	0	0	0	0	0	0	NP	6	0	0	0	10	0	0	999	-1	0	0	1	0	0	1	0	99	86	212	112	96	0	999	1
139	0	2	71	2021-02-21	2021-03-13	2021-02-18	2021-04-06	2021-03-30	21	47	237	0.93	1	1	0	0	0	0	1	0	0	0	0	0	HFNC	3	1	0	1	13	1	1	0.5	66	1	1	1	0	0	0	0	98	91	383	48	24	0	999	0
140	0	2	69	2021-03-12	2021-04-02	2021-03-09	2021-04-28	2021-04-28	22	138	304	0.8	1	1	1	1	0	0	0	0	0	0	0	0	HFNC	3	1	0	1	8	0	1	1.06	70	1	1	1	0	1	1	0	95	91	290	51	26	0	999	0
141	0	0	68	2021-02-05	2021-02-19	2021-01-30	2021-03-17	2021-03-17	15	283	2003	1.55	1	1	0	1	0	0	0	0	0	0	0	0	NP2L	6	0	0	0	14	1	1	0.5	30	0	0	1	0	1	0	0	98	92	362	47	27	0	999	0
142	0	0	61	2021-06-03	2021-07-16	2021-05-30	2021-08-03	2021-09-08	44	39	572	1.64	0	0	0	0	0	0	0	1	0	0	0	0	HFNC	3	1	0	1	21	1	0	999	-1	0	0	1	0	1	1	0	100	-1	-1	66	18	0	999	1
143	1	0	64	2021-06-30	2021-07-21	2021-06-28	2021-08-17	2021-09-14	22	126	449	1.9	1	1	0	1	0	0	1	1	0	0	0	0	NP3L	6	0	0	0	10	0	0	999	-1	0	0	1	0	0	0	0	97	-1	-1	51	27	0	999	1
144	1	0	67	2021-05-20	2021-06-01	2021-05-15	2021-06-22	2021-07-13	13	3.8	1084	1.72	0	1	0	0	0	0	0	0	0	0	0	0	NP5L	5	0	0	0	12	1	1	0.3	12	0	0	1	0	0	1	0	98	93	326	39	21	0	999	1
145	0	0	58	2021-06-03	2021-06-21	2021-06-02	2021-07-13	na	19	151	2768	0.58	0	0	0	0	0	0	0	0	0	0	0	0	HFNC	3	1	0	1	15	1	1	0.5	30	1	1	1	1	0	1	0	96	91	400	42	22	0	999	1
146	1	0	49	2021-05-02	2021-05-16	2021-04-26	2021-06-29	2021-06-29	15	29	822	0.84	0	0	0	0	0	0	0	0	0	0	0	0	VM40%	5	0	0	0	11	1	1	0.6	56	0	0	1	0	1	0	0	98	98	360	65	44	0	999	1
147	1	1	52	2021-05-30	2021-06-17	2021-05-20	2021-06-29	2021-07-27	19	263	615	2.44	0	0	0	0	0	na	0	1	1	0	0	0	Intubated	1	1	1	1	15	1	0	999	-1	1	1	1	1	1	0	0	99	93	130	41	12	1	cough	2
148	0	0	52	2021-06-24	2021-07-06	2021-06-17	2021-07-27	2021-08-23	13	142	2686	0.48	0	1	0	0	0	0	0	0	0	0	0	0	HFNC	3	1	0	1	14	1	0	999	-1	1	0	1	0	1	0	0	95	-1	-1	41	21	1	SOBOE	1
149	1	0	54	2021-05-29	2021-06-10	2021-05-22	2021-07-06	2021-08-17	13	38	515	1.5	0	1	0	0	0	0	1	0	0	0	0	0	HFNC	3	1	0	1	5	0	1	0.8	84	1	1	1	0	0	0	0	-1	-1	-1	46	26	1	SOBOE	1
150	0	0	59	2021-06-10	2021-07-02	2021-06-05	2021-07-13	2021-08-17	23	60	1349	0.69	1	1	0	1	0	0	0	0	0	0	0	0	HFNC	3	1	0	1	8	0	1	0.82	50	1	1	1	0	1	1	0	99	96	312	39	11	999	999	1
151	1	0	54	2021-01-12	2021-01-29	2021-01-04	2021-04-28	2021-04-28	18	92	742	1.47	1	0	0	0	1	BA	1	0	0	0	0	0	Intubated	1	1	1	1	18	1	0	999	-1	1	1	1	0	1	0	0	98	83	330	115	89	1	SOBOE	1
152	1	1	71	2021-01-24	2021-03-12	2021-01-19	2021-04-07	2021-04-06	48	6.53	434	1.11	0	0	0	0	0	0	1	1	0	0	0	0	HFNC	3	1	0	1	16	1	1	0.7	84	1	1	1	0	1	1	0	90	87	180	79	26	1	SOBOE	1
153	1	0	50	2021-02-05	2021-02-16	2021-01-28	2021-03-02	2021-05-19	12	72	614	0.9	0	0	0	0	0	0	0	0	0	0	0	0	NP5L	5	0	0	0	10	0	0	999	-1	0	0	1	0	0	0	0	98	96	410	112	14	1	dyspnea	1
154	1	1	74	2021-06-08	2021-06-25	2021-06-04	2021-07-06	na	18	30	300	0.83	1	1	0	0	0	0	1	0	0	0	0	0	HFNC	3	1	0	1	7	0	1	0.55	20	1	1	1	0	1	1	0	-1	-1	-1	33	11	999	999	1
155	1	1	87	2021-06-26	2021-07-22	2021-06-25	2021-08-03	2021-09-07	27	1.23	129	1.17	1	1	0	0	0	0	1	0	0	0	0	0	HFM15L	4	1	0	0	9	0	1	0.41	25	1	1	1	0	0	0	1	94	-1	-1	40	12	0	999	2
156	0	0	29	2021-06-27	2021-07-15	2021-06-22	2021-07-27	2021-08-25	19	29	479	0.85	0	0	0	0	0	0	1	0	0	0	0	1	HFNC	3	1	0	1	10	0	1	0.5	42	0	0	1	0	1	0	0	96	-1	-1	36	12	1	SOBOE	1
157	0	0	62	2021-05-04	2021-05-31	2021-04-26	2021-06-15	2021-06-15	28	41	1830	0.58	1	1	0	0	0	0	0	1	1	0	0	1	Intubated	1	1	1	1	13	1	1	0.79	30	1	1	1	0	0	0	0	98	94	128	51	15	1	SOBOE	2
158	1	0	66	2021-01-14	2021-02-11	2021-01-13	2021-04-13	2021-04-13	29	17.58	534	1.4	0	1	0	0	1	BA	0	0	0	0	0	0	Intubated	1	1	1	1	26	1	0	999	-1	1	1	1	1	0	0	0	95	91	288	91	61	0	999	1
159	1	0	50	2021-06-27	2021-07-05	2021-06-18	2021-07-27	na	9	123	245	1.33	1	1	0	0	0	0	1	0	0	0	0	0	FM10L	5	0	0	0	10	1	0	999	-1	0	0	1	0	0	0	1	99	-1	-1	40	22	1	SOBOE	2
160	1	0	57	2021-05-11	2021-05-20	2021-05-02	2021-06-01	2021-06-01	10	107	882	0.87	0	0	0	0	0	0	1	1	0	0	0	0	VM 50%	5	0	0	0	2	0	1	0.8	60	0	0	1	0	1	0	0	94	-1	-1	31	12	1	SOBOE	1
161	0	0	68	2021-06-11	2021-07-13	2021-06-09	2021-07-27	2021-07-19	33	10.4	514	1.47	1	1	1	0	0	0	0	0	1	0	0	0	FM8L	5	0	0	0	12	1	0	999	-1	0	0	1	0	0	0	0	-1	-1	-1	49	14	1	SOBOE	2
162	1	1	47	2021-06-04	2021-07-07	2021-05-31	2021-07-27	2021-07-26	34	15.9	287	0.7	0	0	0	0	0	0	0	0	0	0	0	0	HFNC	3	1	0	1	6	0	1	1.13	40	1	1	1	0	1	0	0	97	-1	-1	58	20	1	SOBOE	1
163	1	0	60	2021-04-24	2021-05-07	2021-04-16	2021-05-21	2021-06-30	14	15	1823	1.28	1	1	1	0	0	0	1	0	0	0	0	0	HFNC	3	1	0	1	12	1	1	0.65	84	1	1	1	0	0	0	0	95	91	-1	36	14	1	SOBOE	2
164	1	0	42	2021-06-17	2021-07-06	2021-06-14	2021-07-27	2021-08-07	20	42	938	0.87	0	1	0	0	1	BA	1	0	0	0	0	1	HFNC	3	1	0	1	8	0	1	0.63	60	1	1	1	0	0	1	0	97	-1	-1	44	21	1	SOBOE	2
165	0	0	35	2021-06-10	2021-07-06	2021-06-07	2021-07-27	2021-07-23	27	40	771	1.24	0	0	0	0	0	0	1	0	1	0	0	0	Intubated	1	1	1	1	9	0	1	0.66	42	1	1	1	0	0	1	0	97	-1	-1	51	21	0	999	1
166	0	1	73	2021-05-15	2021-06-08	2021-05-12	2021-06-22	2021-07-27	25	43	1229	1.28	0	1	0	0	0	0	0	0	0	0	0	0	Intubated	1	1	1	1	10	0	1	0.79	50	1	1	1	0	0	0	0	98	-1	-1	42	14	999	999	2
167	1	0	65	2021-05-05	2021-06-05	2021-04-30	2021-06-17	na	32	22	430	1.35	0	1	0	0	0	0	1	0	1	0	0	0	HFNC	3	1	0	1	17	1	1	0.56	50	1	0	1	0	1	1	0	96	89	300	49	12	999	999	1
168	0	1	55	2021-05-19	2021-05-31	2021-05-11	2021-06-15	2021-07-13	13	204	1728	1.73	1	0	0	0	0	0	0	0	0	0	0	0	NP3L	6	0	0	0	7	0	1	0.92	65	0	0	1	0	0	0	0	92	92	-1	36	15	0	999	1
169	0	1	43	2021-01-20	2021-01-28	2021-01-11	2021-02-09	2021-04-28	9	54.75	747	1.63	0	0	0	0	0	0	1	0	0	0	0	0	NP5L	5	0	0	0	3	0	0	999	-1	0	0	1	0	1	0	0	98	97	456	108	12	1	cough	1
170	0	1	83	2021-06-05	2021-06-26	2021-06-03	2021-07-06	na	22	18	842	0.67	0	0	0	0	0	0	0	0	0	0	0	0	NP2L	6	0	0	0	7	0	1	0.6	30	0	0	1	1	0	0	0	-1	-1	-1	34	10	999	999	1
171	1	1	55	2021-05-05	2021-05-20	2021-04-29	2021-06-01	2021-06-01	16	16	749	0.59	0	0	0	0	0	0	0	0	0	0	0	0	FM10L	5	0	0	0	14	1	0	999	-1	0	0	1	0	1	0	0	98	98	424	55	12	1	cough	1
172	0	1	67	2021-04-23	2021-05-11	2021-04-19	2021-06-16	2021-06-15	19	26.3	1811	0.56	0	1	0	0	0	0	0	1	0	0	0	0	HFNC	3	1	0	1	11	1	1	0.9	84	1	1	1	1	0	0	0	94	86	505	59	36	1	SOBOE	1
173	0	1	72	2021-04-30	2021-05-25	2021-04-25	2021-06-30	2021-07-27	26	69	1477	0.36	1	1	1	0	0	0	0	0	0	0	0	0	HFM15L	4	1	0	0	13	1	1	0.44	42	0	0	1	0	1	0	0	96	-1	-1	67	36	999	999	2
174	0	2	35	2021-06-06	2021-06-20	2021-05-31	2021-07-06	2021-08-02	15	63	1432	1.6	0	0	0	0	0	0	1	0	0	0	0	0	HFNC	3	1	0	1	9	0	1	0.66	60	1	1	1	0	1	0	0	98	89	495	37	16	0	999	1
175	0	2	58	2021-05-23	2021-06-04	2021-05-13	2021-06-22	2021-08-03	13	99	658	0.58	1	1	0	0	0	0	0	1	0	0	0	0	FM7L	5	0	0	0	7	0	1	1	60	1	1	1	0	1	0	0	98	98	317	41	18	999	999	1
176	1	0	60	2021-05-18	2021-06-08	2021-05-15	2021-07-27	2021-07-27	22	100	2068	2.84	0	0	0	0	0	0	0	0	0	0	0	0	HFNC	3	1	0	1	13	1	1	1.15	84	1	1	1	0	1	0	0	90	-1	-1	74	49	0	999	1
177	0	1	71	2021-03-27	2021-04-02	2021-03-22	2021-04-27	2021-06-01	7	30	432	0.95	1	0	0	1	0	0	0	0	0	0	0	0	NP	6	0	0	0	7	0	1	0.5	58	0	0	1	0	0	1	0	97	96	430	72	25	0	999	0
178	0	1	67	2021-05-31	2021-06-17	2021-05-28	2021-06-29	na	18	169	4734	0.61	0	0	0	0	0	0	0	0	0	0	0	0	HFNC	3	1	0	1	7	0	1	0.6	12	0	0	1	0	1	1	0	98	90	417	33	12	0	999	1
179	1	1	82	2021-06-08	2021-07-04	2021-06-01	2021-09-14	2021-09-13	27	26	200	1.8	0	0	0	0	0	0	0	0	0	0	0	0	HFNC	3	1	0	1	3	0	1	1.2	40	0	0	1	0	0	0	0	97	-1	-1	106	72	999	999	1
180	1	0	82	2021-01-25	2021-02-11	2021-01-13	2021-02-24	2021-02-24	18	144	340	2.34	0	1	0	0	0	0	0	0	0	0	0	1	HFNC	3	1	0	1	10	1	1	0.6	56	1	1	1	0	0	0	0	95	88	71	113	13	1	SOBOE	2
181	1	1	52	2021-02-23	2021-03-12	2021-02-21	2021-04-06	2021-04-06	18	204	214	1.06	0	1	0	0	0	0	0	1	0	0	0	0	HFNC	3	1	0	1	9	0	1	1.3	55	1	0	1	0	0	0	0	97	97	150	124	25	0	999	1
182	1	1	71	2021-05-22	2021-06-14	2021-05-19	2021-07-13	na	24	122	1097	0.83	0	0	0	0	0	0	0	0	0	0	0	0	HFM15L	4	1	0	0	11	1	1	0.84	50	1	1	1	0	1	0	0	-1	-1	-1	56	29	1	dyspnea	1
183	1	1	68	2021-02-18	2021-03-18	2021-02-12	2021-04-06	2021-04-06	29	47	598	1.4	0	1	0	0	0	0	0	0	0	0	0	1	HFNC	3	1	0	1	8	0	1	1.15	60	1	0	1	0	0	0	0	97	96	223	54	19	1	SOBOE	1
184	1	1	74	2021-03-10	2021-04-20	2021-03-07	2021-06-01	2021-07-26	42	45	900	1.66	1	1	0	0	0	0	0	1	1	0	0	0	Intubated	1	1	1	1	20	1	1	1	112	1	1	1	0	1	0	0	-1	-1	-1	87	42	0	999	2
185	1	1	31	2021-06-06	2021-07-02	2021-05-31	2021-07-13	2021-07-13	27	108	1584	0.35	0	0	0	0	0	0	0	0	1	0	1	0	Intubated	1	1	1	1	15	1	1	0.74	30	1	1	1	0	0	0	0	95	-1	-1	44	11	999	999	1
186	0	0	66	2021-06-17	2021-06-30	2021-06-13	2021-08-03	2021-08-03	14	75	24	0.9	1	1	0	0	0	0	0	0	0	0	0	0	NP5L	5	0	0	0	10	0	0	999	-1	0	0	1	0	0	0	0	96	-1	-1	52	34	0	999	1
187	1	0	68	2021-05-25	2021-06-06	2021-05-15	2021-06-29	2021-07-27	13	26	748	0.64	0	1	0	0	0	0	0	0	0	0	0	0	HFNC	3	1	0	1	9	0	1	0.8	84	1	1	1	0	0	0	0	97	94	262	46	23	1	SOBOE	1
[truncated: 10 more columns]
